# Supplementary material for: Decoding Critical Targets and Signaling Pathways in EBV-Mediated Diseases Using Large Language Models
Source: Viruses. 2024 Oct 24;16(11):1660. doi: 10.3390/v16111660 (PMC11598986; doi:10.3390/v16111660)
Supplement: Supplementary file 1 [file viruses-16-01660-s001.zip]

Archive with 11 entries (11 files):
- Supplementaries/Figure S1.tif
- Supplementaries/Supplementary PPI 1.xgmml
- Supplementaries/Supplementary PPI 2.xgmml
- Supplementaries/Supplementary PPI 3.xgmml
- Supplementaries/Table S1.xlsx
- Supplementaries/Table S2.xlsx
- Supplementaries/Table S3.xlsx
- Supplementaries/Table S4.xlsx
- Supplementaries/Table S5.xlsx
- Supplementaries/Table S6.xlsx
- Supplementaries/Thumbs.db
