# Supplementary material for: Decoding Critical Targets and Signaling Pathways in EBV-Mediated Diseases Using Large Language Models
Source: Viruses. 2024 Oct 24;16(11):1660. doi: 10.3390/v16111660 (PMC11598986; doi:10.3390/v16111660)
Supplement: Supplementary file 1 [file viruses-16-01660-s001.zip › Supplementaries/Table S1.xlsx]

## Sheet: EBV antigens
BPLF1
gB
BALF4
BMRF1
BLLF1
BZLF2
BZLF1
BILF1
EBNA1
BKRF1
LMP1
BNLF1
gH
BXLF2
BVRF2
BdRF1
EBNA2
BYRF1
LMP2
BGLF4
BMLF1
BSLF2
EBNA-LP
EBNA5
BCRF1
BHRF1
NEC2
BFRF1
BMRF2
DUT
BLLF3
BALF5
EBNA6
BERF3-BERF4
BRLF1
gL
BKRF2
gM
BBRF3
BGLF5
BARF1
BNLF2a
BBLF1
BGLF2
EBNA3
BLRF3-BERF1
TK
BXLF1
BNRF1
RIR1
BORF2
gN
BLRF1
EBNA4
BERF2A-BERF2B
BBRF1
HELI
BBLF4
TRM3
BGRF1
BDRF1
BGLF3
BDLF2
DBP
BALF2
LF2
RIR2
BaRF1
NEC1
BFLF2
BSRF1
BALF1
TRM1
BALF3
BKRF4
BFRF1A
TRM2
BFLF1
TRX1
BORF1
BOLF1
BSLF1
BLRF2
BRRF1
BILF2
CVC1
BGLF1
BDLF3
MCP
BcLF1
BXRF1
CVC2
BVRF1
BDLF4
UNG
BKRF3
BFRF2
SCP
BFRF3
TRX2
BDLF1
BcRF1
BBRF2
BBLF2
BBLF3
A73
BHLF1
BLLF2
BRRF2
LF3
BTRF1
BVLF1
BGLF3.5
BNLF2b
BARF0
LF1
BCRF2
BWRF1
RPMS1

## Sheet: EBV-related diseases
Infectious Mononucleosis
Burkitt's Lymphoma
Hodgkin Lymphoma
Nasopharyngeal Carcinoma
Gastric Carcinoma
Post-Transplant Lymphoproliferative Disorder (PTLD)
Extranodal NK/T-Cell Lymphoma (Nasal Type)
T-Cell Lymphoma
Systemic Lupus Erythematosus (SLE)
Multiple Sclerosis (MS)
Chronic Active EBV Infection
Oral Hairy Leukoplakia
EBV-Associated Smooth Muscle Tumors
Lymphoma
Rheumatoid Arthritis (RA)
Sjogren's Syndrome
Hemophagocytic Lymphohistiocytosis (HLH)
Lymphomatoid Granulomatosis
X-Linked Lymphoproliferative Disease (XLP)
Severe Chronic Neutropenia
