# Supplementary material for: Decoding Critical Targets and Signaling Pathways in EBV-Mediated Diseases Using Large Language Models
Source: Viruses. 2024 Oct 24;16(11):1660. doi: 10.3390/v16111660 (PMC11598986; doi:10.3390/v16111660)
Supplement: Supplementary file 1 [file viruses-16-01660-s001.zip › Supplementaries/Table S2.xlsx]

## Sheet: Sheet1
Uniform names	Aliases
BMRF1	EA-D
BHRF1	EA-R
BCRF1	vIL-10
BMLF1	EB2; Mta; SM; BS-MLF1
BZLF2	gp42
BLLF3	EBV-encoded dUTPase
BGLF4	EBV-encoded protein kinase; EBV-PK
